# Supplementary material for: Downexpression of HSD17B6 correlates with clinical prognosis and tumor immune infiltrates in hepatocellular carcinoma
Source: Cancer Cell Int. 2020 Jun 3;20:210. doi: 10.1186/s12935-020-01298-5 (PMC7268300; doi:10.1186/s12935-020-01298-5)
Supplement: Supplementary file 2 — Additional file 2: Table S1. List of top 20 common biological processes correlating with expression of HSD17B6 in TCGA LIHC and ICGC LIRI-JP datasets. [file 12935_2020_1298_MOESM2_ESM.xlsx]

## Sheet: Table S1a
Table S1a
List of top 20 common biological processes correlating with expression of HSD17B6 in TCGA LIHC and ICGC LIRI-JP datasets
MONOCARBOXYLIC_ACID_CATABOLIC_PROCESS
FATTY_ACID_CATABOLIC_PROCESS
XENOBIOTIC_METABOLIC_PROCESS
CELLULAR_AMINO_ACID_CATABOLIC_PROCESS
COMPLEMENT_ACTIVATION
LIPID_OXIDATION
FATTY_ACID_BETA_OXIDATION
REGULATION_OF_HUMORAL_IMMUNE_RESPONSE
CELLULAR_RESPONSE_TO_XENOBIOTIC_STIMULUS
ALPHA_AMINO_ACID_CATABOLIC_PROCESS
PEROXISOMAL_TRANSPORT
PEROXISOME_ORGANIZATION
DRUG_CATABOLIC_PROCESS
NUCLEOSIDE_BISPHOSPHATE_METABOLIC_PROCESS
HUMORAL_IMMUNE_RESPONSE_MEDIATED_BY_CIRCULATING_IMMUNOGLOBULIN
DICARBOXYLIC_ACID_METABOLIC_PROCESS
ISOPRENOID_METABOLIC_PROCESS
CELLULAR_HORMONE_METABOLIC_PROCESS
ACUTE_PHASE_RESPONSE
BILE_ACID_BIOSYNTHETIC_PROCESS

## Sheet: Table s1b
Table S1b
List of top 20 common biological processes most negatively correlating with expression of HSD17B6 in TCGA LIHC and ICGC LIRI-JP datasets
MITOTIC_SISTER_CHROMATID_SEGREGATION
MITOTIC_SPINDLE_ORGANIZATION
SISTER_CHROMATID_SEGREGATION
CHROMOSOME_SEGREGATION
SPINDLE_ORGANIZATION
MICROTUBULE_CYTOSKELETON_ORGANIZATION_INVOLVED_IN_MITOSIS
NUCLEAR_TRANSCRIBED_MRNA_CATABOLIC_PROCESS_NONSENSE_MEDIATED_DECAY
CILIARY_BASAL_BODY_PLASMA_MEMBRANE_DOCKING
POSITIVE_REGULATION_OF_CELL_CYCLE_G2_M_PHASE_TRANSITION
REGULATION_OF_CHROMOSOME_SEGREGATION
VIRAL_GENE_EXPRESSION
REGULATION_OF_SISTER_CHROMATID_SEGREGATION
CHROMOSOME_SEPARATION
ATTACHMENT_OF_SPINDLE_MICROTUBULES_TO_KINETOCHORE
PROTEIN_DNA_COMPLEX_DISASSEMBLY
REGULATION_OF_CELL_CYCLE_G2_M_PHASE_TRANSITION
RNA_EXPORT_FROM_NUCLEUS
PROTEIN_LOCALIZATION_TO_CHROMOSOME
REGULATION_OF_CHROMOSOME_SEPARATION
DNA_DEPENDENT_DNA_REPLICATION
